# Supplementary material for: CRISPR-Cas12a/Aurora Deoxyribozyme Cascade: A Label-Free Ultrasensitive Platform for Rapid Salmonella Detection
Source: Foods. 2025 May 26;14(11):1892. doi: 10.3390/foods14111892 (PMC12154011; doi:10.3390/foods14111892)
Supplement: Supplementary file 1 [file foods-14-01892-s001.zip]

Archive with 1 entries (1 files):
- foods-3616779-supplementary.pdf
